# Supplementary material for: PD-L2 suppresses T cell signaling via coinhibitory microcluster formation and SHP2 phosphatase recruitment
Source: Commun Biol. 2021 May 14;4:581. doi: 10.1038/s42003-021-02111-3 (PMC8121797; doi:10.1038/s42003-021-02111-3)
Supplement: Supplementary file 5 — Supplementary Data 1 [file 42003_2021_2111_MOESM5_ESM.xlsx]

## Sheet: Fig. 1e
		TCR microclusters colocalized with PD-1 (%)
			CD4					CD8
			ctrl	L1	L2			ctrl	L1	L2
		cell1	0	97	96		cell1	6	93	91
		cell2	1	88	95		cell2	1	91	95
		cell3	0	95	99		cell3	3	95	96
		cell4	2	100	93		cell4	2	92	98
		cell5	1	96	100		cell5	1	92	90

## Sheet: Fig. 2b
		% of T cells forming PD-1 microclusters
		PD-L1-GPI								PD-L2-GPI
			(-)	PD-1	PD-L1	PD-L2	PD-L1+PD-L2	antibody			(-)	PD-1	PD-L1	PD-L2	PD-L1+PD-L2	antibody
		Experiment 1	100	3.3	6.7	96	13			Experiment 1	100	10	97	9	7
		Experiment 2	100	3.1	6.4	97	15			Experiment 2	99	12	96	9	7
		Experiment 3	99	3.1	6.5	97	14			Experiment 3	99	9	96	12	5

## Sheet: Fig. 4b
		Intensity ratio
		pCD3z/TCRb
			cell1	cell2	cell3	cell4	cell5	cell6	cell7	cell8	cell9	cell10	cell11	cell12	cell13	cell14	cell15	cell16	cell17	cell18	cell19	cell20
		ctrl	1.1324	0.995747	0.99689	1.05762	1.03202	0.903967	1.08927	1.03181	0.922379	0.803046	1.0102	1.18721	1.03768	1.3146	1.04726	0.985325	0.810071	1.08964	0.899258	1.01667
		PD-L1	0.225054	0.290028	0.252909	0.192308	0.227104	0.098073	0.091728	0.0624639	0.216084	0.262715	0.176807	0.189447	0.0795918	0.112957	0.139425	0.174417	0.0352542	0.0802126	0.163304	0.0514063
		PD-L2	0.208277	0.372986	0.359655	0.0287386	0.21835	0.211802	0.0648312	0.058115	0.098255	0.0733562	0.0160262	0.0208435	0.0214721	0.0383093	0.138117	0.530121	0.13862	0.0909908	0.256677	0.22037

## Sheet: Fig. 4d
		Intensity ratio
		pCD3z/TCRb
			cell1	cell2	cell3	cell4	cell5	cell6	cell7	cell8	cell9	cell10	cell11	cell12	cell13	cell14	cell15	cell16	cell17	cell18	cell19	cell20
		ctrl	1.55466	1.52972	1.65044	2.13043	1.8967	1.90932	1.78435	1.04974	1.9749	1.83222	1.82528	2.0803	1.96565	2.21778	2.0534	2.16585	1.28558	1.79049	1.15796	0.987757
		PD-L1	0.878122	0.677323	0.949076	0.667544	0.813278	0.098073	0.643603	0.863459	0.872368	0.542741	0.176807	0.533	0.0795918	0.683658	0.615782	1.08182	0.713719	0.847674	0.840186	0.795841
		PD-L2	0.683168	0.892168	0.454098	0.476619	0.7	0.707657	1.0202	0.436925	0.805714	0.0733562	0.719611	0.457184	0.540408	0.549315	0.640931	0.487097	0.778409	0.479424	1.36018	1.29794
		pSLP-76/TCRb
			cell1	cell2	cell3	cell4	cell5	cell6	cell7	cell8	cell9	cell10	cell11	cell12	cell13	cell14	cell15	cell16	cell17	cell18	cell19	cell20
		ctrl	1.53232	2.07036	2.44346	1.04762	1.27143	1.34184	1.93682	2.28833	1.71452	1.06637	2.3774	1.60576	2.16871	1.17813	1.10907	1.48964	1.5	1.43546	1.16825	1.34973
		PD-L1	0.352255	0.58006	0.838315	0.937799	0.394882	0.415747	0.731092	0.424812	0.294314	0.941776	0.781925	0.565149	0.565149	0.504823	0.405063	0.437634	0.556522	0.505908	0.197674	0.310238
		PD-L2	0.313131	0.461224	0.338158	0.3	0.304469	0.214013	0.53059	0.283401	0.151	0.31768	0.183333	0.918919	0.366412	0.24	0.179161	0.289532	0.199095	0.810811	0.525	0.258373

## Sheet: Fig. 4f
		IL-2 production (ng/ml)
			ctrl			PD-L1			PD-L2			DC-1 cells expressing
		0.1	8.43159	9.21468	9.13252	1.5868	1.64714	1.56914	2.39216	2.40111	2.2552
		1	16.4437	15.1477	18.5017	4.31046	4.30082	3.87413	6.60574	7.34424	7.31689
		10	20.7087	17.2096	19.2338	9.89911	9.501	9.81085	9.9065	11.9921	12.2545
		MCC (mM)

## Sheet: Fig.4g
		IL-2 production (ng/ml)
			No antibodies			+PD-1 antibody			+PD-L1 antibody			+PD-L2 antibody			+PD-L1+PD-L2 antibody			Antibodies
		PD-L1	3.56929	3.37962	3.29589	11.5972	12.0064	14.5134	10.5286	9.48128	8.80686	3.486	3.2548	2.96802	10.1398	7.86667	8.65866
		PD-L2	3.74741	2.80202	3.75849	11.0949	14.2692	14.3855	3.28617	4.2326	4.45368	9.66493	8.95099	10.3209	8.78739	10.4281	9.53741
		DC-1 cells expressing

## Sheet: Fig. 4h
		% specific lysis
			4:1			2:1			1:1			1:2			1:4			1:8			E:T ratio
		DC-1	81.8322	88.0186	83.5811	83.7588	84.0067	84.81	81.8322	78.6313	81.2943	67.4021	65.8462	61.4489	43.5	42.4462	43.8628	20.0313	25.0994	24.3419
		DC-1 expressing PD-L1	56.0253	55.4585	57.0345	24.032	30.4349	36.3566	22.4512	23.6942	27.3379	19.9703	14.5235	18.5556	11.529	15.4761	19.1891	14.6591	15.6676	14.2161
		L1+PD-1 antibody	85.047	85.9558	76.342	81.059	80.8636	80.153	76.4641	75.263	68.4331	57.1578	53.7242	61.3243	41.495	41.6525	38.745	28.8781	17.9731	16.9308
			4:1			2:1			1:1			1:2			1:4			1:8			E:T ratio
		DC-1	81.8322	88.0186	83.5811	83.7588	84.0067	84.81	81.8322	78.6313	81.2943	67.4021	65.8462	61.4489	43.5	42.4462	43.8628	20.0313	25.0994	24.3419
		DC-1expressing PD-L2	42.8992	44.1674	44.4846	8.96702	16.8663	19.5908	23.9222	23.2924	23.1147	15.7789	13.0361	19.4541	12.2539	14.846	9.19659	4.01035	7.44036	3.53149
		L2+PD-1 antibody	77.2336	81.1556	79.5416	72.5005	69.2148	69.768	73.4929	69.5418	68.9255	49.3764	54.584	49.0975	26.9691	27.2802	32.3295	17.5238	17.681	17.3975

## Sheet: Fig. 4i
		IFNg (ng/ml)
		No antibodies			PD-L1			PD-L1+PD-1antibody			PD-L2			PD-L2+PD-1 antibody
		662.093	586.065	644.781	306.145	301.89	299.934	568.179	407.484	497.434	358.322	298.562	297.126	555.586	593.626	542.82

## Sheet: Fig. 4j
		IL-2 production (ng/ml)
		J43
		ctrl			0			0.1			0.3			1			3			10			30			100			Antibody concentration (mg/ml)
		26.4019	25.0446	25.2937	6.91295	6.23586	7.34794	7.02791	6.56297	6.60641	7.92056	7.28759	7.43939	7.95328	8.50267	7.8361	7.53199	8.24036	7.85551	9.37937	9.904	8.46769	10.4494	10.7376	9.92854	11.6606	12.0318	9.59055
		RMP1-14
		ctrl			0			0.1			0.3			1			3			10			30			100			Antibody concentration (mg/ml)
		26.4019	25.0446	25.2937	6.91295	6.23586	7.34794	7.02791	6.56297	6.60641	7.92056	7.28759	7.43939	7.95328	8.50267	7.8361	7.53199	8.24036	7.85551	9.37937	9.904	8.46769	10.4494	10.7376	9.92854	11.6606	12.0318	9.59055
		29F.1A12
		ctrl			0			0.01			0.03			0.1			0.3			1			3			10			Antibody concentration (mg/ml)
		26.4019	25.0446	25.2937	6.91295	6.23586	7.34794	6.56297	6.98746	6.14398	7.14478	7.34188	7.71428	9.18799	9.58264	11.0157	16.1905	16.6234	20.7691	19.7502	19.9137	22.3876	21.6255	22.2038	23.3685	24.3723	25.252	27.7411
		Recovery Ratio (%)
			J43			RMP1-14			29F
		0	0.442389	-3.16876	2.76233	0.442389	-3.16876	2.76233	0.442389	-3.16876	2.76233
		0.01							-1.42414	0.839763	-3.65878
		0.03							1.67882	2.73002	4.71617
		0.1	1.0555	-1.42414	-1.19246	-5.85177	-2.19487	0.65583	12.5759	14.6808	22.3235
		0.32	5.81631	2.44049	3.25009	1.33472	-0.842063	-2.50398	49.9227	52.2316	74.3418
		1	5.99085	8.92093	5.36587	-0.988483	4.31104	-1.79737	68.9077	69.7799	82.974
		3.2	3.74392	7.52194	5.46939	11.2997	18.6636	10.4031	78.9093	81.9934	88.2054
		10	13.5967	16.3947	8.73434	14.1775	23.8945	18.709	93.5588	98.2507	111.526
		32	19.3033	20.8407	16.5255	29.9497	30.0593	26.9541
		100	25.7633	27.743	14.7229	51.5761	44.2767	44.4766
		Antibody concentration (mg/ml)

## Sheet: Fig. 5c
		% of T cells forming PD-1 microclusters
		PD-L1 density	75	75	75	75	75			PD-L1 density	300	150	75	37.5	0
		PD-L2 density	300	150	75	37.5	0			PD-L2 density	75	75	75	75	75
		% of PD-L1 clusters	0	20	100	100	75			% of PD-L1 clusters	100	100	100	30	0
		% of PD-L2 clusters	100	100	100	100	0			% of PD-L2 clusters	100	100	100	100	100

[truncated: 6 more sheets: Fig. 5d, Fig. 5e, Fig. 5f, Sup Fig. 3b, Sup Fig. 3d, Sup Fig. 9b]
